# Supplementary material for: Joint association of socioeconomic circumstances and minor mental health problems with antidepressant medication
Source: Eur J Public Health. 2022 Jun 3;32(4):535–41. doi: 10.1093/eurpub/ckac048 (PMC9341681; doi:10.1093/eurpub/ckac048)
Supplement: ckac048_Supplementary_Data [file ckac048_supplementary_data.zip]

Archive with 1 entries (1 files):
- ejph-2021-10-om-1006-File002.odt
