# Supplementary material for: Joint association of socioeconomic circumstances and minor mental health problems with antidepressant medication
Source: Eur J Public Health. 2022 Jun 3;32(4):535–41. doi: 10.1093/eurpub/ckac048 (PMC9341681; doi:10.1093/eurpub/ckac048)
Supplement: ckac048_Supplementary_Data [file ckac048_supplementary_data.zip › ejph-2021-10-om-1006-File002.odt]

Supplemental Table S1. Distributions of joint association of socioeconomic circumstances and minor mental health problems (CMD) (n, %). Cumulative incidence of antidepressant medication by socioeconomic circumstances (%). 

n
%
% with antidepressant medication during follow-up
Parental education


High, no minor mental health problem
881
16
17
Low, no minor mental health problem
3098
57
16
High, minor mental health problem
363
7
33
Low, minor mental health problem
1074
20
34
P value


<0.001
Childhood economic difficulties


No, no minor mental health problem
3208
63
15
Yes, no minor mental health problem
530
10
18
No, minor mental health problem
991
20
33
Yes, minor mental health problem
328
6
35
P value


<0.001
Education


High, no minor mental health problem
2422
45
16
Low, no minor mental health problem
1559
29
16
High, minor mental health problem
923
17
33
Low, minor mental health problem
519
10
35
P value


<0.001
Occupational class


High, no minor mental health problem
2087
38
16
Low, no minor mental health problem
1910
35
17
High, minor mental health problem
781
14
32
Low, minor mental health problem
667
12
36
P value


<0.001
Household income


High, no minor mental health problem
2079
39
15
Low, no minor mental health problem
1842
34
17
High, minor mental health problem
656
12
29
Low, minor mental health problem
770
14
38
P value


<0.001
Current economic difficulties


No, no minor mental health problem
2321
43
14
Yes, no minor mental health problem
1667
31
19
No, minor mental health problem
640
12
32
Yes, minor mental health problem
807
15
35
P value


<0.001
Housing tenure


Owner, no minor mental health problem
2752
51
14
Renter, no minor mental health problem
1228
23
21
Owner, minor mental health problem
951
18
31
Renter, minor mental health problem
490
9
39
P value


<0.001
